# Supplementary material for: Role of Epidermal Growth Factor Receptor-Specific CAR-T Cells in the Suppression of Esophageal Squamous Cell Carcinoma
Source: Cancers (Basel). 2022 Dec 7;14(24):6021. doi: 10.3390/cancers14246021 (PMC9775531; doi:10.3390/cancers14246021)
Supplement: Supplementary file 1 [file cancers-14-06021-s001.zip]

Archive with 1 entries (1 files):
- cancers-1955814-Supplementary.pdf
